# Supplementary material for: Caregiver and Birth Parent Influences on Depression and Anxiety in African American Children in Kinship Care
Source: Healthcare (Basel). 2025 Aug 17;13(16):2025. doi: 10.3390/healthcare13162025 (PMC12385733; doi:10.3390/healthcare13162025)
Supplement: Supplementary file 1 [file healthcare-13-02025-s001.zip]

Archive with 1 entries (1 files):
- healthcare-3729085-supplementary.pdf
